# Supplementary material for: Homologous recombination promotes non-immunogenic mitotic cell death upon DNA damage
Source: Nat Cell Biol. 2025 Jan 13;27(1):59–72. doi: 10.1038/s41556-024-01557-x (PMC11735404; doi:10.1038/s41556-024-01557-x)
Supplement: Supplementary file 10 — Supplementary Table 1. Primers for molecular cloning. Supplementary Table 2. Primers for quantitative PCR with reverse transcription. Supplementary Table 3. siRNAs used in this study. [file 41556_2024_1557_MOESM10_ESM.xlsx]

## Sheet: Supplementary Table 1
Supplementary Table 1. Primers for molecular cloning
PRIMER	SEQUENCE (5’ – 3’)	SOURCE
H2B Forward	GATCCACCGGTCGCCACCATGCCAGAGCCAGCGAAG	This paper
H2B Reverse	ATTCCACAGCCGGATCTAAGCGCTGGTGTACTTGG	This paper
mCherry Forward	TCTAGGCGCCGGAATGGTGAGCAAGGGCGAGGAGG	This paper
mCherry Reverse	GGTGGCGACCGGTGGATCCTTGTACAGCTCGTCCATGC	This paper
pLXSN Forward	ATCCGGCTGTGGAATGTGTG	This paper
pLXSN Reverse	ATTCCGGCGCCTAGAGAAGG	This paper
crRNA sequence	GCCGATGGTGAAGTGGTAAG	Ref.71
LBR2 Forward	AAATGGCTGTCTTTCCCAGTAA	This paper
LBR2 Reverse	GTAGCCTTTCTGGCCCTAAAAT	Ref. 71

## Sheet: Supplementary Table 2
Supplementary Table 2. Primers for RT-qPCR
PRIMER	SEQUENCE (5’ – 3’)	SOURCE	IDENTIFIER
CCL5 Forward	ACAGCCTCTCCCACAGGTA	This paper	N/A
CCL5 Reverse	TGTGGTGTCCGAGGAATATGG
cGAS Forward	AAGCAACTACGACTAAAGCCAT
cGAS Reverse	GATAGCCGCCATGTTTCTTCTTG
GAPDH Forward	AAGGTCGGAGTCAACGGATTTG
GAPDH Reverse	TGAGGTCAATGAAGGGGTCAT
GEN1 Forward	GGGAGTGAATGACTTGTGGCA
GEN1 Reverse	CAGCTTTCAGCTTTGGTGGT
IFIT1 Forward	CAGAACGGCTGCCTAATTTACA
IFIT1 Reverse	TCCCACACTGTATTTGGTGTCT
IFN1A Forward	GGAGGTTGTCAGAGCAGAAATC
IFN1A Reverse	ATAGCAGGGGTGAGAGTCTTTG
IFN1B Forward	TATGGGAGGATTCTGCATTACC
IFN1B Reverse	GGCTAGGAGATCTTCAGTTTCG
IRF3 Forward	CTCGTGATGGTCAAGGTTGTG
IRF3 Reverse	AATGTGCAGGTCCACAGTATTC
ISG15 Forward	TCTTTGCCAGTACAGGAGCTT
ISG15 Reverse	CAGGGACACCTGGAATTCGTT
ISG54 Forward	GAAGATTTCTGAAGAGTGCAGC
ISG54 Reverse	ATCAAGTTCCAGGTGAAATGGC
LIG4 Forward	CTGGAACTGTATTGCCTGCTTT
LIG4 Reverse	TGATGAATCTTCTCGTTTAACTGG
MAVS Forward	AGAGAGAAGGAGCCAAGTTACC
MAVS Reverse	AGGGCTTGCTCTGAATTCTCT
MDA5 Forward	ATGCAACCAGAGAAGATCCATT
MDA5 Reverse	AAACACGTTCTTTGCGATTTCC
OAS1 Forward	CTGGATTCTGCTGGCTGAAAG
OAS1 Reverse	TGTGCTGGGTCTATGAGAGAAA
POLθ Forward	CTGCTGTTTATGCAGGGATGAT
POLθ Reverse	CACAGTATGAAAGCCAGAAGCA
RAD52 Forward	GCTCAGTGTTATGCTTTGGACA
RAD52 Reverse	CCTCAATGTAGCACACCTTCTG
SLX4 Forward	ATGGCGGGGAATGTGTATGG
SLX4 Reverse	GGTCACGTTCATGGCTGAGA
WAPL Forward	GATTCCCAGCACCATCAGAATC
WAPL Reverse	GAAGCATCTTGTTCCAGTTCCA
RIG-I Forward	TGCGAATCAGATCCCAGTGTA	Reference 70
RIG-I Reverse	TGCCTGTAACTCTATACCCATGT

## Sheet: Supplementary Table 3
Supplementary Table 3. siRNAs used in this study
siRNA	SOURCE	IDENTIFIER
ON-TARGETplus Non-targeting Control SMARTpool	Dharmacon	D-001810-10
ON-TARGETplus Human BRCA2 SMARTpool	Dharmacon	L-003462-00
ON-TARGETplus Human DDX58 (RIG-I) SMARTpool	Dharmacon	L-012511-00
ON-TARGETplus Human GEN1 SMARTpool	Dharmacon	L-018757-02-0005
ON-TARGETplus Human IFIH1 (MDA5) SMARTpool	Dharmacon	L-013041-00
ON-TARGETplus Human IRF3 SMARTpool	Dharmacon	L-006875-00
ON-TARGETplus Human LIG4 SMARTpool	Dharmacon	L-004254-00
ON-TARGETplus Human MAVS SMARTpool	Dharmacon	L-024237-00
ON-TARGETplus Human MB21D1 (cGAS) SMARTpool	Dharmacon	L-015607-02
ON-TARGETplus Human PALB2 SMARTpool	Dharmacon	L-012928-01
ON-TARGETplus Human POLθ SMARTpool	Dharmacon	L-015180-01
ON-TARGETplus Human PRKDC (DNA-PKcs) SMARTpool	Dharmacon	L-005030-00
ON-TARGETplus Human RMI2 SMARTpool	Dharmacon	L-015684-01-0005
ON-TARGETplus Human RTEL1 SMARTpool	Dharmacon	L-013379-00-0005
ON-TARGETplus Human SLX4 SMARTpool	Dharmacon	L-014895-00-0005
ON-TARGETplus Human WAPL SMARTpool	Dharmacon	L-026287-01
Silencer Select Negative Control #1	Ambion; Thermo Fisher Scientific	4390843
Silencer Select Human RAD51	Ambion; Thermo Fisher Scientific	4392420, s11735
Silencer Select Human RAD52	Ambion; Thermo Fisher Scientific	4392420, s11747
