# Supplementary material for: Homologous recombination promotes non-immunogenic mitotic cell death upon DNA damage
Source: Nat Cell Biol. 2025 Jan 13;27(1):59–72. doi: 10.1038/s41556-024-01557-x (PMC11735404; doi:10.1038/s41556-024-01557-x)
Supplement: Supplementary file 11 — Statistical source data for all main figures and extended data figures with clearly named tabs for each relevant item. [file 41556_2024_1557_MOESM11_ESM.xlsx]

## Sheet: Fig. 1C
	Graph (%)	cell division				mitotic cell death				interphase cell death
		Replicate 1	Replicate 2	Replicate 3	Replicate 4	Replicate 1	Replicate 2	Replicate 3	Replicate 4	Replicate 1	Replicate 2	Replicate 3	Replicate 4
	0 Gy (n=367)	93.9759	90	98.3871	97.7778	1.20482	7.14286	1.6129	1.11111	4.81928	2.85714	0	1.11111
	2 Gy (n=233)	86.1111	96.5116	92		9.72222	2.32558	6.66667		4.16667	1.16279	1.33333
	4 Gy (n=276)	77.7778	68.3333	68.4211	83.3333	17.4603	26.6667	29.8246	12.5	4.7619	5	1.75439	4.16667
	8 Gy (n=226)	54.8387	55	53.5714	45.8333	30.6452	31.6667	39.2857	47.9167	14.5161	13.3333	7.14286	6.25
	12 Gy (n=145)	35.5556	38.2979	45.283		55.5556	53.1915	41.5094		8.88889	8.51064	13.2075
	14 Gy (n=202)	44.898	56.1404	51.8519	30.9524	53.0612	35.0877	40.7407	54.7619	2.04082	8.77193	7.40741	14.2857
	20 Gy (n=211)	30.303	37.2549	35.1064		60.6061	54.902	55.3191		9.09091	7.84314	9.57447
	0 Gy + Reversine (n=214)	97.8022	84.375	89.8305		0	0	0		2.1978	15.625	10.1695
	14 Gy + Reversine (n=251)	77.907	80	78.6667		1.16279	0	0		20.9302	20	21.3333
	statistics (cell count)	cell division				mitotic cell death				interphase cell death					Fisher's exact test
		Replicate 1	Replicate 2	Replicate 3	Replicate 4	Replicate 1	Replicate 2	Replicate 3	Replicate 4	Replicate 1	Replicate 2	Replicate 3	Replicate 4		mitotic death	others	total
	0 Gy (n=367)	78	63	122	88	1	5	2	1	4	2	0	1		9	358	367
	2 Gy (n=233)	62	83	69		7	2	5		3	1	1			14	219	233
	4 Gy (n=276)	49	41	39	80	11	16	17	12	3	3	1	4		56	220	276
	8 Gy (n=226)	34	33	30	22	19	19	22	23	9	8	4	3		83	143	226
	12 Gy (n=145)	16	18	24		25	25	22		4	4	7			72	73	145
	14 Gy (n=202)	22	32	28	13	26	20	22	23	1	5	4	6		91	111	202
	20 Gy (n=211)	20	19	33		40	28	52		6	4	9			120	91	211
	0 Gy + Reversine (n=214)	89	54	53		0	0	0		2	10	6			0	214	214
	14 Gy + Reversine (n=251)	67	72	59		1	0	0		18	18	16			1	250	251

## Sheet: Fig. 1D
mitotic duration (h)
cell division									mitotic cell death
0 Gy	2 Gy	4 Gy	8 Gy	12 Gy	14 Gy	20 Gy	0 Gy +Reversine	14 Gy + Reversine	0 Gy	2 Gy	4 Gy	8 Gy	12 Gy	14 Gy	20 Gy	0 Gy + Reversine	14 Gy + Reversine
0.8	0.8	0.7	1.3	0.9	1.1	0.9	0.5	0.8	15.8	9.8	11.5	12.4	10.2	6.8	10.9		0.4
0.7	0.8	0.8	1	1.4	1.4	0.9	0.4	0.7	6.3	10.1	11.7	11.7	11.1	19.8	6.6
0.7	0.8	1	0.9	0.7	1.4	1.8	0.4	0.5	9.5	11.4	8.9	8	8.3	8.1	10.7
0.6	1	1.1	1.1	1	1.7	1.8	0.5	0.5	5.3	9	7.6	11.9	12.5	10.6	9.1
1.5	0.9	0.8	1.1	0.8	3.2	1.3	0.5	0.5	2.3	12.6	6.7	11.3	8.5	8.8	10
0.6	1.1	0.8	0.8	1.1	1	0.9	0.6	0.6	3.3	10.9	9.3	11.1	9.3	12.2	11.3
0.7	0.7	0.8	0.9	1.7	1	1.2	0.6	0.5	12.1	8.4	7.5	11.7	9.1	9.2	7.5
0.9	0.9	1.3	0.8	1.1	1.3	1.2	0.5	0.5	11.6	10.4	9.4	5.7	9	15.6	3.3
0.6	1.1	1.1	0.8	0.9	1.1	1.4	0.6	0.5	1.4	11.1	11.2	9.7	11.8	12.5	11.4
0.6	1.3	1.2	1.1	1.7	1.3	1.8	0.5	0.5		8.6	11	11.5	10.1	1.7	8.2
0.7	1.8	1.2	0.8	2.1	3	1.2	0.5	0.6		9.4	8.1	7.6	15.5	7.5	8.5
0.7	1	1.1	1.5	29.1	1.2	2	0.4	0.5		7.7	7.7	12.2	7.6	12.7	11.6
0.8	0.6	0.7	0.8	6.1	1	0.9	0.5	0.5		11.7	10.2	7.3	10.1	9	5.9
0.6	1	0.9	1.5	1.4	0.9	3.9	0.5	0.6		8.8	8.8	8.2	11	11.7	5.6
0.8	1.1	0.7	1.4	7.9	2.2	5.7	0.5	0.5			8.5	12.3	11.3	9.5	7.1
0.7	1	0.7	1.6	1.8	2	3.8	0.4	0.4			12.7	8.7	10.7	15.2	5.9
0.7	1	0.6	1.5	1.2	0.9	4.4	0.5	0.4			11.4	11.3	13.3	11.4	6.2
1.2	0.8	3.1	3.3	1	1	2.2	0.6	0.6			8.5	14.7	8.8	9.3	10.6
0.7	1.1	1	1	0.9	2.2	2.6	0.8	0.5			12.2	18.2	10	9.1	10.5
0.9	1.8	1.1	1.2	0.9	0.9	3.9	0.6	0.6			9.6	13.5	8.5	6.2	11.9
0.9	1	0.9	1.8	1.1	1.4	1	0.5	0.5			2	7.3	12.7	8.6	9.6
0.6	0.8	1.1	1.2	0.9	2.4	2.1	0.4	0.5			7.8	8	13.6	10.1	8.3
0.8	1.6	0.8	2.3	1.4	1.9	17.1	0.5	0.5			8.2	7.2	6	9.1	9.5
0.6	0.9	1.1	1	1.2	1.6	1.1	0.6	0.7			9.3	14.2	9	8.4	11.2
0.7	4.6	2.4	1.8	1.7	1.1	1.5	0.6	0.7			8.2	8.1	4.9	10.7	5.2
0.8	0.9	1.1	2	1.2	1.7	1.6	0.5	0.5			10.7	12.5	5	9.5	8.2
0.9	0.9	1.2	1.9	1.2	1.7	3.2	0.6	0.5			13.1	8.2	8.1	8.3	5.8
0.6	0.7	0.9	0.8	1.1	1	14.2	0.5	0.6			10.1	6.9	10.8	14.4	7
0.9	1	0.8	1.5	1.6	0.9	2.1	0.4	0.5			9.7	9.9	7.6	10.6	10.5
0.7	1.3	1	1	1.5	1	1.1	0.5	0.4			6.1	10.3	10.4	14.5	7
0.8	0.8	0.8	2.1	3	1.2	0.9	0.5	0.5			11.2	12.5	9.4	7.4	6.7
0.9	1	2.9	1.6	3.5	0.9	1.2	0.5	0.4			10.4	10.4	11.4	10.8	10.1
0.6	1	1	1.1	6.1	1.4	7.6	0.6	0.6			9.9	11.5	11.9	7.9	6.3
0.7	0.8	2.1	2.2	3.8	1.6	10.2	0.6	0.6			10.7	10	12.5	9	9
0.6	0.6	1.1	0.9	1.2	1	6.5	0.5	0.7			5.8	9.5	20	8.2	12.5
0.7	0.9	1.1	0.9	1.6	1.3	5.2	0.5	0.8			10.3	10	10.5	7.6	6.6
0.8	1	1.3	1.2	1	1.5	2	0.6	0.7			7.4	13.1	9.5	16.9	17.1
1	0.9	1.2	1.1	1.2	2.9	2	0.4	0.7			10.7	7.8	8.2	10	6.6
0.9	0.8	1	0.7	0.8	2.3	3.7	0.5	0.6			7.2	8.6	11.5	8.9	6.7
0.6	0.8	0.8	0.7	1.1	2.9	1.1	0.5	0.6			9.2	7.7	12.3	8.4	3.7
0.7	1.5	0.9	0.7	0.9	1.3	3.3	0.6	0.5			7.5	8.9	12.6	8.7	5.8
0.8	0.7	0.8	0.9	0.9	1.1	0.9	0.5	1.2			8.1	9.8	13.2	7.3	9.6
0.6	0.9	0.9	1	1	1	3.3	0.5	0.7			11.3	13.5	10.1	8.7	4.9
0.9	0.7	0.9	0.9	1.6	1.2	2.5	0.5	0.5			7.1	10.8	10	9.8	5
0.6	0.9	0.8	1.1	2.5	2.5	1.8	0.5	0.7			8.7	9.7	8.3	10.6	5.4
0.6	0.8	3.1	0.9	1.6	1.4	14.6	0.5	0.7			12.6	11.5	8.3	8.7	11
0.9	0.6	0.8	1.1	2	1	1.4	0.4	0.7			8.3	7.7	11.2	8	8.1
0.7	0.9	1.2	1.2	1.5	1.1	3.4	0.7	1.2			9.3	10.2	12.3	9.6	10.4
1.1	1.2	0.9	1.6	2.5	1.2	1.1	0.8	0.7			13.8	9.8	1.7	10.6	8.5
0.7	0.7	0.7	1.7	1	0.9	1	0.6	0.6			7.3	8.7	0.6	8.4	8.1
0.8	1.1	0.9	0.9	1.5	1.6	2.8	0.9	0.5			11.3	8	12.6	5.1	5.8
0.8	1.3	1	8.6	10.2	1.7	1.2	0.6	0.5			13.6	11.9	10.8	10.4	9.1
0.7	3.1	0.8	0.8	2	0.9	1.4	0.5	0.6			14	12.8	8.4	14.1	8.6
0.8	0.8	1	0.9	2.7	1.7	2.2	0.7	0.7			9.5	11.8	8.2	8.8	5.3
0.6	0.8	0.8	1.3	0.8	1.9	5.4	0.6	0.7			21.8	9.1	10.3	9.9	7.9
0.7	0.9	1.1	1.4	3.6	3	3.5	0.5	0.7			17.8	9.8	8.4	10.4	10.5
0.9	0.9	1.2	3.3	1.5	1.1	1.3	0.6	1.2				9.3	8.8	10	12.7
1	3.5	1.1	1.5	5.3	4.5	1.1	0.6	1.6				15.1	9.3	7.8	7.4
0.6	0.8	0.8	2.1		1.6	0.9	0.4	0.6				17	15.4	10.4	7.4
0.6	0.8	0.9	2.1		2.1	0.9	0.5	0.5				9.4	8.3	9.4	7.6
1	1	1.2	1.4		3.4	1	0.5	0.8				11.1	8.6	8.6	6.3
0.8	0.9	0.8	1.8		4.8	1.4	0.6	0.4				12.3	9.9	7	9.1
0.7	0.7	0.7	2.3		0.9	1.3	0.5	0.9				8.8	2.1	8.7	8.5
0.9	0.8	0.9	2.9		1.1	1.4	0.5	0.5				13.1	9.9	10	8.4
0.9	0.8	1.8	2.1		0.8	1.6	0.5	0.5				11.5	13.4	10	1.8
0.6	0.8	0.9	2.5		0.8	1.2	0.5	0.7				10.3	14.4	11.5	13
1.2	0.9	0.9	1.5		1.3	1.7	0.5	0.7				20	10.6	6.1	2.7
0.6	0.8	0.9	0.8		1.2	1.4	0.7	0.5				10.2	9.9	8.4	6.9
0.7	0.7	1	0.7		1.3	3.2	0.6	0.5				8.7	13	18.7	9.6
0.9	0.7	1.3	1.2		1.3	2.5	0.6	0.4				11.4	8.2	7.2	5
0.6	0.9	0.7	0.8		1.3	1.4	0.7	0.5				8.9	9.4	7.5	6
1	1.1	2.2	0.9		1	3.1	0.5	0.5				8	7.2	6.1	5.4
1	1.1	1.1	0.9		0.9		0.6	0.5				10.9		8.9	6.5
0.8	0.8	1.2	0.7		1.5		0.5	0.4				19.3		8.6	8.1
0.9	1	1.1	0.9		1.4		0.7	0.6				11		9.6	12.2
0.9	1.7	0.9	0.9		3.6		0.5	0.6				9.8		9.3	9.2
0.6	0.9	0.8	1		2.4		0.8	0.5				8.7		7.8	8.8
1	0.9	0.9	0.8		2.2		0.5	0.5				9		13.5	6.2
1	0.7	1.5	2.8		1.8		1.8	0.4				9.8		10.6	9.2
0.8	0.9	1.1	0.9		1.5		0.7	0.5				6.5		11.1	9.6
0.6	1.1	1.3	1.5		2.2		0.5	0.6				15.3		9.7	1.2
1.3	0.8	2.3	1.6		1.7		0.6	0.4				17.6		7.4	2
0.8	1.1	0.9	1.7		1.4		0.7	0.4				8.2		9.9	9.9
0.7	0.8	0.9	1.4		1		0.7	0.5						12.1	6.8
1.4	0.7	2.7	1.5		5.4		0.5	0.6						15	8.5
0.7	1	1.3	1.7		2.4		0.6	0.7						11	7.3
0.7	0.8	1.2	1.7		3.2		0.5	0.5						10.3	8.5
0.8	1.3	1	1		3.4		0.6	0.4						5.9	5.7
0.9	0.9	0.8	1.9		2.2		0.5	0.5						4.5	11.6
0.8	1.1	0.9	0.9		3.5		0.5	0.5						5	9.9
1.1	0.7	0.8	1.2		2		0.5	0.5						11	12
0.8	1.3	1.2	4.1		1.3		0.4	0.5							6.7
0.8	0.6	2	1.2		1.6		0.5	0.5							5.6
1	0.7	1.2	2.9		1.7		0.5	0.4							8.4
1.2	0.7	1	1.2				0.6	0.5							6.1
1	0.8	0.7	3				0.5	0.4							3.1
0.7	1	1	3.3				0.7	0.7							5.8
1.1	0.8	0.8	1.3				0.5	0.6							7.4
2.4	1.5	0.7	1.1				0.5	0.6							7.3
1.4	0.7	0.8	0.9				0.6	0.6							1
4.9	0.8	1.4	1.1				0.4	0.6							9.1
0.9	1.3	0.6	1.1				0.5	0.5							7.7
1.5	1	1	1.1				0.6	0.4							7.7
0.8	0.7	0.8	1.2				0.5	0.6							6.4
0.8	0.7	0.6	1.1				0.6	0.6							9
0.7	0.8	1.1	0.8				0.5	0.8							7.9
0.7	0.9	2.2	1.4				0.5	0.7							6
0.7	1.1	1.4	1.1				0.8	0.5							6.5
1.1	1	0.8	1.6				0.8	0.6							8.1
1.1	1.1	0.8	0.9				0.5	0.5							6.9
0.9	0.8	1	2.4				0.7	0.6							8.4
0.6	0.8	0.8	1.4				0.5	0.7							5.5
1.5	1.1	0.8	1.4				0.7	0.5							10.4
1	0.8	0.9	1				0.8	0.7							5.6
0.6	1	0.7	0.8				0.7	0.5							5.4
1	0.7	0.9	1.1				0.8	0.7							8.7
1.1	1.4	0.9	3.7				0.4	0.4							5.7
0.6	0.6	0.8	2.7				0.6	0.4							8.9
2.3	1	1.2	0.9				0.7	0.6							10.8
0.7	1.3	5.9					0.5	0.7							9.4
0.9	0.7	0.8					0.5	0.7
0.8	0.6	1					0.6	0.7
1.2	0.9	0.9					0.6	0.6
1.2	0.8	0.6					0.5	0.9
0.8	1.7	1					0.8	0.7
1.4	0.9	0.8					0.8	0.5
1	1	1.2					0.6	0.8
1.3	1.3	1.3					0.9	0.9
1.6	1	1.3					0.6	0.6
0.8	0.7	0.7					0.5	0.9
1	1.1	1.4					0.5	0.7
0.7	1.6	0.6					0.6	0.5
0.7	1.4	0.8					0.6	0.6
0.6	0.9	1.1					0.9	0.7
1.9	1.1	0.9					1	0.6
0.9	0.9	0.7					0.8	0.8
0.9	0.9	0.7					0.7	1
0.8	1.8	1					0.6	0.8
0.8	1	1					0.8	0.7
1	1.3	1.6					2.5	0.5
0.9	2.4	1.1					0.9	0.5
0.8	1	1.6					1.1	0.6
0.6	1	0.9					0.8	0.5
1.4	0.6	0.8					0.5	0.4
1.3	0.7	0.9					0.5	0.6
0.8	0.8	0.9					0.5	0.6
0.7	1	0.6					0.5	0.5
0.9	0.9	1.1					0.5	0.5
0.8	0.8	0.7					0.6	0.6
0.8	1.1	0.9					0.6	0.6
2.1	0.7	1.6					0.4	0.5
0.9	0.9	0.8					0.5	0.5
0.8	0.6	1.3					0.6	0.5
0.8	1	0.9					0.5	0.4
0.7	1.4	0.8					0.5	0.5
0.7	1	1.1					0.5	0.6
0.7	1.3	1.6					0.5	0.5
0.9	1.1	1.5					0.5	0.6
0.8	1	2.1					0.6	0.5
0.8	1.1	1					0.6	0.6
0.7	0.9	0.9					0.6	0.5
0.8	0.8	0.7					0.5	0.5
0.7	0.6	0.8					0.5	0.6
0.7	1.2	0.9					0.5	0.6
0.6	1.2	1.1					0.8	0.5
1	1.2	0.8					0.6	0.7
0.6	1	2.8					0.7	0.5
1	1.2	0.8					0.7	0.5
0.7	0.8	0.7					0.5	0.6
0.9	0.9	1.2					0.5	0.4
1	1.3	0.8					0.5	0.5
0.7	0.8	1.2					0.5	0.4
2.4	0.8	1.2					0.6	0.9
0.9	0.9	1.2					0.5	0.5
0.8	0.7	0.8					0.6	0.6
0.9	0.7	0.9					0.5	0.4
0.8	1	1.9					0.5	0.6
0.8	0.8	1.4					0.5	0.6
0.8	1	1					0.5	0.6
0.9	0.9	2.4					0.5	0.7
0.8	0.9	2.1					0.7	0.5
1.2	0.8	1					0.6	0.8
1	1.1	0.8					0.7	0.8
1	0.8	1.3					0.5	0.5
0.8	0.9	0.8					0.6	0.5
1.2	0.8	0.7					0.6	0.5
0.7	0.9	0.8					0.6	0.5
0.8	0.8	0.8					0.5	0.5
1	0.9	0.9					0.5	0.5
1.6	0.9	1.1					0.6	0.5
0.8	0.8	0.8					0.5	0.8
0.7	1.1	0.9					0.9	0.8
0.7	0.7	1.2					0.5	0.6
1	0.9	0.9					0.6	0.6
0.8	0.9	0.9					0.8	0.6
0.7	1.2	0.9					0.8	0.7
1.2	1.1	0.9						0.5
0.8	0.7	1.1						0.7
1.5	1.7	2
0.8	0.8	2.4
0.7	1.2	0.8
1.3	1.2	1.4
1.3	1	1.1
1.4	0.8	1
0.9	0.7	1.1
1	0.7	1.1
1.4	0.8	1.1
1.4	0.7	1.2
1	0.7	1.1
2	1.2
0.8	1
1	1
1.1	0.9
0.7	0.8
0.9
0.7
0.6
0.7
1
0.7
0.6
0.8
0.9
0.8
0.9
0.7
3.5
0.8
0.9
1.1
0.6
0.8
0.8
0.8
0.8
0.7
0.6
0.9
1.1
0.8
1.5
0.8
0.8
0.7
0.7
0.7
0.8
0.7
0.9
0.9
0.6
0.7
0.8
0.8
0.7
0.7
0.8
0.7
0.9
1
0.8
0.8
1.2
0.7
1
1.1
0.7
0.8
0.7
0.6
0.9
0.7
0.7
0.6
0.7
0.8
0.8
1.8
1.1
1
0.8
0.9
0.8
1
1.1
1.8
0.8
1.1
1.2
0.8
0.9
1.1
0.6
0.8
0.8
1.5
1
0.7
0.9
0.7
0.6
1.2
0.7
0.9
0.7
0.8
0.7
0.8
0.5
0.7
0.7
0.7
0.8
0.8
0.7
0.9
0.8
0.8
0.9
1
0.9
0.6
0.8
0.7
0.7
1.1
1.1
0.5
1
0.8
0.9
1.3
0.8
0.6
1
0.6
0.6
1.1
0.8
1
1.6
1.6
1.8
0.7
0.9
0.7
1.3
1.1
1
2.6
3.1

## Sheet: Fig. 1E
	Graph (%)	normal division				aberrant division
		Replicate 1	Replicate 2	Replicate 3	Replicate 4	Replicate 1	Replicate 2	Replicate 3	Replicate 4
	0 Gy (n=81)	94.4444	86.6667	92.8571	75	5.55556	13.3333	7.14286	25
	2 Gy (n=77)	30.4348	41.3793	32		69.5652	58.6207	68
	4 Gy (n=75)	5	14.2857	6.66667	46.1538	95	85.7143	93.3333	53.8462
	8 Gy (n=45)	0	0	0	0	100	100	100	100
	12 Gy (n=25)	0	0	0		100	100	100
	14 Gy (n=37)	0	0	0	0	100	100	100	100
	20 Gy (n=46)	0	0	0		100	100	100
	0 Gy + Reversine (n=60)	80	53.3333	60		20	46.6667	40
	14Gy + Reversine (n=90)	3.33333	0	0		96.6667	100	100
											Fisher's exact test
	statistic (cell count)	normal division				aberrant division					division
		Replicate 1	Replicate 2	Replicate 3	Replicate 4	Replicate 1	Replicate 2	Replicate 3	Replicate 4		normal	aberrant	total
	0 Gy (n=81)	17	13	26	15	1	2	2	5		71	10	81
	2 Gy (n=77)	7	12	8		16	17	17			27	50	77
	4 Gy (n=75)	1	2	1	12	19	12	14	14		16	59	75
	8 Gy (n=45)	0	0	0	0	13	11	11	10		0	45	45
	12 Gy (n=25)	0	0	0		8	8	9			0	25	25
	14 Gy (n=37)	0	0	0	0	9	11	10	7		0	37	37
	20 Gy (n=58)	0	0	0		13	12	33			0	58	58
	0 Gy + Reversine (n=60)	24	8	9		6	7	6			41	19	60
	14Gy + Reversine (n=90)	1	0	0		29	30	30			1	89	90

## Sheet: Fig. 1F
0 Gy				2 Gy				4 Gy				8 Gy				12 Gy				14 Gy				20 Gy					0 Gy + Reversine				14 Gy + Reversine
time (h)	cell division	mitotic cell death	interphase cell death	time (h)	cell division	mitotic cell death	interphase cell death	time (h)	cell division	mitotic cell death	interphase cell death	time (h)	cell division	mitotic cell death	interphase cell death	time (h)	cell division	mitotic cell death	interphase cell death	time (h)	aberrant division	mitotic cell death	interphase cell death	time (h)	cell division	mitotic cell death	interphase cell death	mitotic slippage	time (h)	cell division	mitotic cell death	interphase cell death	time (h)	cell division	mitotic cell death	interphase cell death
15.5	0.8			11.5	0.8			11.7	0.7			25	1.3			16.1	0.9			1	1.1			21.5	0.9				6.5	0.5			34.6	0.8
11.2	0.7			8.4	0.8			16.2	0.8			15	1			24.8	1.4			22	1.4			20.7	0.9				5.5	0.4			18.9	0.7
11.1	0.7			13.3	0.8			19.2	1			20.8	0.9			18.6	0.7			42.5	1.4			35	1.8				4.9	0.4			29.1	0.5
9.8	0.6			10.2	1			19.6	1.1			22.9	1.1			15.6	1			37.1	1.7			34.2	1.8				3.4	0.5			38.8	0.5
16.9	1.5			13.8	0.9			14.2	0.8			16.9	1.1			18.2	0.8			74.3	3.2			21.8	1.3				6.7	0.5			26.2	0.5
20	0.6			13.4	1.1			13.3	0.8			12.9	0.8			21.3	1.1			22.8	1			22.9	0.9				9.5	0.6			39.1	0.6
29.6	0.7			15.5	0.7			15.1	0.8			18.5	0.9			28.2	1.7			20.9	1			23.3	1.2				11.3	0.6			57	0.5
35.4	0.9			9.4	0.9			13.5	1.3			19.8	0.8			19.8	1.1			22.6	1.3			43.9	1.2				19.4	0.5			20.2	0.5
12	0.6			9.4	1.1			17.3	1.1			12.9	0.8			31.6	0.9			20.8	1.1			26.4	1.4				12.5	0.6			18	0.5
15.6	0.6			9.1	1.3			11.4	1.2			16.1	1.1			36.8	1.7			45.3	1.3			25.6	1.8				2.4	0.5			31.4	0.5
13.1	0.7			10.6	1.8			16.6	1.2			13	0.8			40	2.1			36.2	3			23.3	1.2				1.4	0.5			23.8	0.6
12	0.7			12.5	1			13.7	1.1			22.8	1.5			33.4	29.1			24	1.2			26.2	2				4.8	0.4			24.6	0.5
15.4	0.8			14.2	0.6			12.9	0.7			18.7	0.8			56.9	6.1			67.6	1			23.7	0.9				4.5	0.5			23.2	0.5
16.3	0.6			12	1			17.9	0.9			41.9	1.5			34.2	1.4			38	0.9			43.5	3.9				4.3	0.5			10.7	0.6
8.3	0.8			13.3	1.1			14.4	0.7			30.3	1.4			90.7	7.9			40.2	2.2			40.5	5.7				3.4	0.5			21.6	0.5
10.5	0.7			18.9	1			14.6	0.7			35.7	1.6			53.8	1.8			38.6	2			45.8	3.8				10.7	0.4			20.5	0.4
6.3	0.7			13.4	1			12	0.6			38.1	1.5			22.6		10.2		39.8	0.9			52.2	4.4				11.8	0.5			30.4	0.4
7.9	1.2			14.1	0.8			12.5	3.1			36.6	3.3			42.2		11.1		40.5	1			47.9	2.2				9.5	0.6			17.9	0.6
7.6	0.7			10.2	1.1			17.5	1			32.4	1			35.8		8.3		56	2.2			39.6	2.6				13.9	0.8			20.9	0.5
14.6	0.9			15.7	1.8			13.7	1.1			28.1	1.2			27.8		12.5		57.3	0.9			48.1	3.9				1.7	0.6			22.4	0.6
14.7	0.9			17	1			30.4	0.9			28.5	1.8			25.5		8.5		60.8	1.4			23.7		10.9			3	0.5			25.9	0.5
10.8	0.6			10.9	0.8			33.6	1.1			34.2	1.2			29.9		9.3		74.1	2.4			26.6		6.6			4.5	0.4			21.9	0.5
9.3	0.8			18.6	1.6			33.3	0.8			50	2.3			25.6		9.1		59.2	1.9			31.3		10.7			10	0.5			32.7	0.5
7.8	0.6			28.3	0.9			29.8	1.1			33.9	1			31.9		9		93.7	1.6			45.6		9.1			10.8	0.6			49.4	0.7
5.1	0.7			27.1	4.6			29.5	2.4			61.6	1.8			32.1		11.8		80.8	1.1			38.1		10			22.2	0.6			34.3	0.7
6	0.8			32.2	0.9			31.4	1.1			49.2	2			39.4		10.1		81.9	1.7			21.5		11.3			18.7	0.5			42.8	0.5
7.4	0.9			28.7	0.9			29.9	1.2			53.3	1.9			47.6		15.5		117.6	1.7			32.5		7.5			18.6	0.6			31.9	0.5
24.8	0.6			29.5	0.7			31.4	0.9			58.9	0.8			33.1		7.6		31.2		6.8		53.3		3.3			21.6	0.5			34	0.6
18.2	0.9			30.8	1			23.8	0.8			51.6	1.5			35.5		10.1		26.3		19.8		25.5		11.4			32.1	0.4			21.1	0.5
26.1	0.7			51	1.3			27.8	1			46.6	1			28.4		11		22.7		8.1		28.4		8.2			33	0.5			19.9	0.4
43.6	0.8			44.1	0.8			28	0.8			57.9	2.1			36.9		11.3		25.9		10.6		46.3		8.5			25.6	0.5			48.4	0.5
62.9	0.9			46.7	1			33.8	2.9			60.5	1.6			28.6		10.7		25.2		8.8		42.7		11.6			16.7	0.5			45.6	0.4
24.5	0.6			49.8	1			27.9	1			54.1	1.1			39.3		13.3		42.1		12.2		65.6		5.9			17.4	0.6			60.2	0.6
31	0.7			46.4	0.8			46.7	2.1			70.4	2.2			29.4		8.8		29.4		9.2		55.3		5.6			21	0.6			76.3	0.6
27.7	0.6			25.8	0.6			46.3	1.1			18.1		12.4		32.2		10		24.3		15.6		51.7		7.1			16.7	0.5			72.9	0.7
22.1	0.7			23.3	0.9			40.2	1.1			23.5		11.7		37.2		8.5		23.6		12.5		69.4		5.9			17.3	0.5			34.1	0.8
22.1	0.8			24.8	1			45.9	1.3			21.4		8		36.4		12.7		29.9		1.7		66.2		6.2			16	0.6			52.8	0.7
22.2	1			26.2	0.9			48.1	1.2			23.3		11.9		41.3		13.6		21.7		7.5		40		10.6			22.1	0.4			40.4	0.7
24.8	0.9			26.7	0.8			52.5	1			29.1		11.3		66.2		6		27.9		12.7		26		10.5			25	0.5			35.3	0.6
28.9	0.6			20	0.8			38.1	0.8			19.3		11.1		68.3		9		25.4		9		40.2		11.9			24.3	0.5			46.7	0.6
18	0.7			30.4	1.5			45.6	0.9			20.5		11.7		87		4.9		28.4		11.7		36.4		9.6			27.8	0.6			39.8	0.5
19.5	0.8			28.9	0.7			44.3	0.8			19.4		5.7		25.9			0	25.6		9.5		34.3		8.3			18.1	0.5			66.9	1.2
22.2	0.6			24.2	0.9			53	0.9			28.1		9.7		53.8			0	32.9		15.2		29		9.5			21.1	0.5			32.9	0.7
22.7	0.9			37.6	0.7			30.5	0.9			28.3		11.5		77.1			0	24.8		11.4		38.8		11.2			22.8	0.5			40.6	0.5
24.8	0.6			27.3	0.9			25.4	0.8			33.3		7.6		94.5			0	28.1		9.3		15.7		5.2			22.7	0.5			39.2	0.7
29.6	0.6			27.6	0.8			30.6	3.1			22.7		12.2		19.9	1.2			25.6		9.1		27.7		8.2			42.6	0.5			60.2	0.7
32.9	0.9			31.5	0.6			27.1	0.8			21.3		7.3		22.4	1			30.9		6.2		38.6		5.8			45.3	0.4			72.9	0.7
38.1	0.7			25.8	0.9			40.5	1.2			17.9		8.2		19.3	0.9			58.5		8.6		28.1		7			45.6	0.7			98.7	1.2
27.3	1.1			31	1.2			27.7	0.9			18.6		12.3		20.7	0.9			81		10.1		24.5		10.5			37.4	0.8			63.7	0.7
43	0.7			42.9	0.7			12.6		11.5		25.3		8.7		19.7	1.1			54.7			0	29.2		7			45	0.6			61.1	0.6
53.2	0.8			39.9	1.1			27.5		11.7		20.5		11.3		22	0.9			51.7			0	28.2		6.7			50.7	0.9			37.4	0.5
47.6	0.8			52.7	1.3			21.2		8.9		28.1		14.7		20.9	1.4			98.8			0	35.3		10.1			49.4	0.6			49.1	0.5
50.4	0.7			46.5	3.1			22.7		7.6		75.4		18.2		27.5	1.2			62.8			0	47.2		6.3			30.3	0.5			73.7	0.6
37.4	0.8			32.5	0.8			11.8		6.7		28.9			0	35.5	1.7			25	1			28.3		9			39.6	0.7			84.3	0.7
35.7	0.6			49.5	0.8			22.3		9.3		86.5			0	37.9	1.2			27.1	0.9			32.3		12.5			34	0.6			105	0.7
36.3	0.7			42.2	0.9			18.5		7.5		100.4			0	33.8	1.2			20.9	1			45.6		6.6			30.8	0.5			100.1	0.7
41	0.9			55.4	0.9			11.4		9.4		111.3			0	37.2	1.1			25.3	1.2			43.7		17.1			44.9	0.6			89.5	1.2
40.2	1			47.2	3.5			9.9		11.2		88			0	41.1	1.6			23.8	0.9			57.4		6.6			49.2	0.6			70.8	1.6
44.1	0.6			44	0.8			26		11		95.5			0	35.4	1.5			29.7	1.4			58.1		6.7			35.3	0.4			111	0.6
51.3	0.6			51	0.8			56.3		8.1		89.5			0	50.8	3			25.2	1.6			64.2		3.7			46.8	0.5			71.5	0.5
31.1	1			45.8	1			20			0	99.5			0	67.8	3.5			40.1	1			60			0		47.3	0.5			59.5	0.8
33.3	0.8			50.6	0.9			54.2			0	70			0	65.5	6.1			40	1.3			51.7			0		38.3	0.6			76.2	0.4
37.3	0.7			7.8		9.8		55.6			0	16.2	0.9			69.3	3.8			40.1	1.5			42.1			0		3	0.5			66.5	0.9
37.2	0.9			10		10.1		10.6	0.7			19.5	0.9			20.1		5		46.4	2.9			76.1			0		9.6	0.5			79.2	0.5
40.7	0.9			20.8		11.4		16.5	0.9			21.6	1.2			20.9		8.1		59.9	2.3			64			0		5	0.5			116.5	0.5
45.6	0.6			28.7		9		13.2	1			21.8	1.1			29.7		10.8		59.1	2.9			76.1			0		6	0.5			82.9	0.7
48.2	1.2			13		12.6		13.4	0.8			14.3	0.7			34.7		7.6		37.3		9.1							6.4	0.5			116.2	0.7
41.9	0.6			7.9		10.9		22.3	1			16.1	0.7			33.5		10.4		35.9		8.4		17.8	1				9.7	0.7			76		0.4
57.7	0.7			24.8		8.4		15.3	0.8			12.4	0.7			30.7		9.4		27.8		10.7		37.1	2.1				20.9	0.6			23.7			0
57.5	0.9			24.1			0	14.8	1.1			13.2	0.9			44		11.4		29		9.5		77				17.1	15.8	0.6			55			0
68.2	0.6			32.2			0	20.8	1.2			16.6	1			34.1		11.9		24.3		8.3		17.5	1.1				22.4	0.7			44.7			0
72.2	1			62.1			0	13.2	1.1			15.8	0.9			38.3		12.5		29		14.4		27.7	1.5				17	0.5			37.4			0
52.3	1			7.8	0.7			15.5	0.8			24.9	1.1			48.1		20		27.7		10.6		24.9	1.6				18.6	0.6			35.7			0
49.7	0.8			12	0.8			13.9	0.9			30.1	0.9			17.1		10.5		50.5		14.5		32.1	3.2				18.1	0.5			44.8			0
52.4	0.9			14.4	0.8			15.5	1.2			36	1.1			30.9		9.5		43.9		7.4		49				14.2	21	0.7			43.2			0
58.5	0.9			14.1	0.8			12.6	0.8			36.4	1.2			45.4		8.2		30.7		10.8		20.5	2.1				23.9	0.5			56.9			0
57.8	0.6			17.5	0.9			11.7	0.7			27	1.6			40.6		11.5		31.6		7.9		29.3	1.1				45.5	0.8			61			0
64.3	1			15.5	0.8			26.1	0.9			30.2	1.7			32.9		12.3		35.1		9		21.1	0.9				27.7	0.5			78.3			0
47.8	1			12.1	0.7			30.8	1.8			50.7	0.9			31		12.6		24.2		8.2		29.2	1.2				43.1	1.8			71.7			0
47.3	0.8			9.6	0.7			23.1	0.9			36.1	8.6			43.4		13.2		31.8		7.6		34.8	7.6				32	0.7			69.1			0
53	0.6			10.9	0.9			39.9	0.9			30.8	0.8			39.5		10.1		34.5		16.9		62.6	10.2				45.9	0.5			84.2			0
52.2	1.3			17.7	1.1			26.2	0.9			29.9	0.9			30.6		10		35		10		51.6	6.5				45.4	0.6			94.2			0
58.1	0.8			21.2	1.1			32.2	1			40.6	1.3			26.5		8.3		32		8.9		56	5.2				42.8	0.7			89.5			0
66.2	0.7			14	0.8			37.5	1.3			48.7	1.4			41.6		8.3		21.5		8.4		50	2				41.7	0.7			120			0
64.5	1.4			7.6	1			29	0.7			64.7	3.3			40.8		11.2		20.7		8.7		53.3	2				44.7	0.5			84.7			0
57	0.7			10.8	1.7			29.2	2.2			55.3	1.5			37		12.3		26.8		7.3		50.3	3.7				49	0.6			72.9			0
73.2	0.7			10.5	0.9			29.3	1.1			47.4	2.1			66.7		1.7		22.8		8.7		49.6		5.8			50.6			0	15.8	0.5
81.3	0.8			10.8	0.9			30.2	1.2			49.2	2.1			75.3		0.6		36		9.8		30.8		9.6			43.1			0	19.7	0.5
67.1	0.9			12.8	0.7			28.9	1.1			47	1.4			57.9			0	41.5		10.6		39.6		4.9			27.7	0.5			18.6	0.4
74.8	0.8			12.3	0.9			25.9	0.9			50.2	1.8			51.2			0	9.7			0	42		5			46.4	0.6			18.8	0.5
83.3	1.1			14.7	1.1			27.4	0.8			66.6	2.3			113.4			0	44.9			0	47.5		5.4			32.8	0.5			18.2	0.5
64.9	0.8			15.3	0.8			39.5	0.9			101.9	2.9			99			0	44			0	65.8		11			4	0.5			17.1	0.5
60.8	0.8			22.1	1.1			58.8	1.5			71.3	2.1			16.4	1.2			45.4			0	31.5		8.1			4.4	0.5			29.7	0.4
87.5	1			21	0.8			43	1.1			66	2.5			27	1.6			93.2			0	36		10.4			9.9	0.4			24.5	0.6
92.8	1.2			12.6	0.7			52	1.3			38	1.5			24.4	1			83.8			0	33		8.5			9.3	0.5			16.2	0.6
83.2	1			20.4	1			59.6	2.3			26.4		13.5		25.6	1.2			25.2	1.3			34.9		8.1			20.9	0.5			22.9	0.5
21.2	0.7			13.7	0.8			51.3	0.9			24.8		7.3		24.1	0.8			28.5	1.1			47		5.8			5.9	0.6			32.9	0.5
24.5	1.1			18.9	1.3			45.8	0.9			21.3		8		24.9	1.1			20.8	1			34.6		9.1			12.2	0.5			29.9	0.4
38.9	2.4			17.8	0.9			50.1	2.7			22.1		7.2		22.2	0.9			29.3	1.2			34.6		8.6			20.2	0.7			31.8	0.5
41.1	1.4			20	1.1			44.9	1.3			15.4		14.2		19.8	0.9			40.6	2.5			59		5.3			21.9	0.5			37.3	0.6
68.3	4.9			13.7	0.7			47.6	1.2			9.4		8.1		21.8	1			29	1.4			46.9		7.9			23.9	0.5			29.5	0.4
15.1	0.9			23.6	1.3			43.4	1			16.4		12.5		34	1.6			23.6	1			36		10.5			40.2	0.6			39.7	0.4
34.2	1.5			24.2	0.6			42.9	0.8			34.2		8.2		43.2	2.5			32.9	1.1			27		12.7			37.7	0.4			31	0.5
25.7	0.8			27.6	0.7			58.7	0.9			26.1		6.9		40.2	1.6			27.6	1.2			50.2		7.4			4.3	0.5			16.7	0.6
34	0.8			25.6	0.7			17.3		7.7		30.8		9.9		39.5	2			39.1	0.9			44.8		7.4			11.3	0.6			17.3	0.7
22.8	0.7			26.5	0.8			15.8		10.2		29.9		10.3		38.7	1.5			46.4	1.6			35.9		7.6			44.6	0.5			18.2	0.5
27.9	0.7			34	1			16.2		8.8		34.8		12.5		39.9	2.5			34.4	1.7			43.8		6.3			10.7	0.6			33.6	0.4
41.6	0.7			29.2	0.8			22.1		8.5		27.2		10.4		33.5	1			53.1	0.9			39.1		9.1			11	0.5			29.6	0.5
53.5	1.1			39.9	1.5			20.5		12.7		19.8		11.5		40.1	1.5			72	1.7			37.9		8.5			10	0.5			27.9	0.5
54.2	1.1			26.3	0.7			22.9		11.4		21.8		10		69.3	10.2			46.3	1.9			31.8		8.4			15.6	0.8			41.8	0.5
36.6	0.9			32.1	0.8			17.8		8.5		26.9		9.5		62.9	2			53.4	3			45.6		1.8			10.8	0.8			30	0.5
43.6	0.6			35	1.3			25.7		12.2		21.7		10		73	2.7			43.9	1.1			40.9		13			25.6	0.5			40	0.5
59.6	1.5			28.2	1			24.1		9.6		33.4		13.1		49.4	0.8			74.1	4.5			99.9		2.7			22.2	0.7			23.1	0.4
80.1	1			28.6	0.7			30.1		2		32.4		7.8		64.3	3.6			53.6	1.6			85.9		6.9			23.8	0.5			15.7	0.5
59.7	0.6			25.2	0.7			14.3		7.8		106.8			0	66.6	1.5			77.2	2.1			69.3			0		24.5	0.7			21.6	0.4
83.9	1			25.3	0.8			17.5		8.2		63.9			0	100.3	5.3			102.3	3.4			72.1			0		43.8	0.8			25.8	0.7
50	1.1			28.4	0.9			16.3		9.3		87.8			0	32.4		12.6		105.8	4.8			69.2			0		38.1	0.7			39.6	0.6
59.7	0.6			33.2	1.1			21.8		8.2		88.3			0	39.1		10.8		31.9		8.7		73.7			0		15.3	0.8			37.2	0.6
111.3	2.3			32.1	1			21.3		10.7		69.3			0	27.9		8.4		29.6		8							3.9	0.4			44.2	0.6
78.6	0.7			35	1.1			47.5		13.1		71.2			0	36		8.2		33.8		9.6		23.4	1.1				22.9	0.6			39.6	0.6
73.6	0.9			27.5	0.8			36.8			0	116.2			0	27.8		10.3		41.8		10.6		76.8	3.3				31.4	0.7			35.8	0.5
67.2	0.8			33.5	0.8			79.7			0	115.3			0	26.2		8.4		33.1		8.4		23.1	0.9				26	0.5			61.6	0.4
26.8		15.8		35.7	1.1			47.9			0	16.6	0.8			28.4		8.8		37.6		5.1		38.9	3.3				17.8	0.5			49.2	0.6
6.9		6.3		28.7	0.8			15.3	0.8			13.8	0.7			31.2		9.3		54.1		10.4		47.8	2.5				20.3	0.6			48.1	0.6
15.8	1.2			30	1			16.7	1.2			17.4	1.2			17.5		15.4		37.3		14.1		24.8	1.8				30	0.6			60.1	0.8
17.9	1.2			37.3	0.7			23	2			13.2	0.8			18.9		8.3		29.4		8.8		39.4	14.6				24.4	0.5			61.7	0.7
16	0.8			50.9	1.4			16.6	1.2			20.3	0.9			18.4		8.6		33.3		9.9		26	1.4				46.4	0.8			97	0.5
17.2	1.4			36.9	0.6			29.7	1			16.3	0.9			29.1		9.9		30.1		10.4		43.5	3.4				35.2	0.8			54.1	0.6
11.1	1			38.6	1			16.6	0.7			13	0.7			22.1		2.1		52.1		10		27	1.1				37.5	0.6			51.7	0.5
14.7	1.3			40.2	1.3			17.7	1			11.7	0.9			20.5		9.9		45.3		7.8		16.8	1				54.1	0.9			61.3	0.6
6.4	1.6			36.7	0.7			17.6	0.8			15.7	0.9			38.7		13.4		39.9		10.4		38.2	2.8				38.9	0.6			52.1	0.7
9	0.8			43	0.6			12.8	0.7			15.9	1			42.8		14.4		36.7		9.4		27.8	1.2				33.3	0.5			33.8	0.5
8.1	1			38.3	0.9			18.7	0.8			17.8	0.8			27.1		10.6		37.1		8.6		28	1.4				72	0.5			39.8	0.7
15.2	0.7			40.7	0.8			18.4	1.4			32.5	2.8			31.5		9.9		48.5		7		30.2	2.2				38.4	0.6			61.5	0.5
15.1	0.7			58.1	1.7			11.3	0.6			30.8	0.9			46.7		13		41.5		8.7		53.3	5.4				91.4	0.6			50.3	0.7
8.6	0.6			43.6	0.9			12.2	1			32.9	1.5			35		8.2		39.1		10		54.5	3.5				71.1	0.9			79.6	0.4
34.4	1.9			48.3	1			13.5	0.8			30.6	1.6			34.3		9.4		33.7		10		26.4	1.3				68.1	1			51.5	0.4
30.8	0.9			57.5	1.3			14.7	0.6			41.8	1.7			39.5		7.2		32.9		11.5		26.8	1.1				61.4	0.8			36.1	0.6
24.5	0.9			48.9	1			32	1.1			28.8	1.4			46.3			0	66.3		6.1		17.6	0.9				46.3	0.7			43.9	0.7
30	0.8			40.9	0.7			34.4	2.2			27.5	1.5			73			0	49.9		8.4		16.9	0.9				56.4	0.6			48.2	0.7
23.6	0.8			48.4	1.1			45.3	1.4			33.1	1.7			68			0	40.6		18.7		21.5	1				67.6	0.8			67.9	0.7
22.5	1			48.5	1.6			31.1	0.8			30.6	1.7			93			0	76.8		7.2		23.2	1.4				85.4	2.5			84.4	0.6
27.8	0.9			53.2	1.4			32.7	0.8			31.6	1			104.5			0	93.5		7.5		24.4	1.3				80.3	0.9			95.2	0.9
31.1	0.8			44.2	0.9			35.2	1			50.8	1.9			88.6			0	62.2			0	27.1	1.4				87.6	1.1			74.7	0.7
22.1	0.6			51.1	1.1			27.1	0.8			51.5	0.9			83.2			0	19.6	0.9			34.1	1.6				85.7	0.8			69.9	0.5
55.6	1.4			45.5	0.9			34.8	0.8			53.5	1.2							16.1	1.1			42.8	1.2				50.7			0	99.4	0.8
45.5	1.3			56.8	0.9			34	0.9			57.4	4.1							22.9	0.8			31	1.7				56.5			0	86.4	0.9
37.9	0.8			63.7	1.8			24	0.7			60.6	1.2							14.9	0.8			33	1.4				102.7			0	77.1	0.6
42.8	0.7			56.5	1			27.5	0.9			63.1	2.9							18.8	1.3			25.4		9.6			70.4			0	77	0.9
37.8	0.9			56.4	1.3			31.1	0.9			52.1	1.2							22.9	1.2			20.5		5			70.9			0	67.4	0.7
41.3	0.8			58.9	2.4			28.4	0.8			59.2	3							22.1	1.3			26.1		6			66.8			0	88.7	0.5
46.6	0.8			19.9	1			36.7	1.2			71.2	3.3							20.6	1.3			28.5		5.4			50.4			0	75.6	0.6
86.3	2.1			26.1	1			51.6	5.9			30.2		8.6						23.5	1.3			35.2		6.5			99.1			0	97.3	0.7
52.5	0.9			21.6	0.6			48.7	0.8			23.2		7.7						21.2	1			42.9		8.1			102			0	97.5	0.6
58.5	0.8			23.8	0.7			51.8	1			33.7		8.9						23.2	0.9			60.7		12.2			103.8			0	102.7	0.8
51.5	0.8			23.3		10.4		50.5	0.9			36.2		9.8						34.2	1.5			24.5		9.2			6.8	0.5			111.4	1
56.5	0.7			33.8		11.1		43.4	0.6			30		13.5						36.5	1.4			28.4		8.8			6.8	0.5			113.3	0.8
68.1	0.7			46.9			0	51.6	1			31.2		10.8						46.2	3.6			40.4		6.2			5.2	0.5			30.2			0
74.5	0.7			9.5	0.8			39.2	0.8			20.6		9.7						30.3	2.4			34		9.2			8.7	0.5			69.7			0
67.1	0.9			13.9	1			51.2	1.2			26.1		11.5						37.5	2.2			37.4		9.6			7.6	0.5			31.3			0
74.5	0.8			16.1	0.9			51.6	1.3			32.1		7.7						40.7	1.8			52		1.2			4.6	0.6			53.6			0
14.8	0.8			9.7	0.8			44.5	1.3			24.9		10.2						39.9	1.5			65		2			6	0.6			42.6			0
13.7	0.7			16.9	1.1			24.3		10.1		30.5		9.8						51	2.2			37.6		9.9			18	0.4			52.8			0
13.3	0.8			10.7	0.7			25.3		9.7		34.6		8.7						40.3	1.7			29.5		6.8			21.2	0.5			58.8			0
33.2	0.7			8.6	0.9			23.1		6.1		33.9		8						41.6	1.4			30.3		8.5			13.2	0.6			79.5			0
36.2	0.7			14.5	0.6			19.4		11.2		43.6		11.9						41.3	1			40.5		7.3			6.6	0.5			80.3			0
62.7	0.6			18.3	1			22.1		10.4		31.7		12.8						78.5	5.4			42.9		8.5			11.3	0.5			69.4			0
21	1			13.9	1.4			30.2		9.9		29.2		11.8						54.3	2.4			29.4		5.7			7.7	0.5			85.7			0
30.6	0.6			11.4	1			11.8		10.7		22.5		9.1						64.2	3.2			31		11.6			10.5	0.5			95.4			0
29.3	1			11.7	1.3			24.4		5.8		28.9		9.8						70.5	3.4			32.1		9.9			9.2	0.5			91.1			0
28.9	0.7			13.9	1.1			14.7		10.3		18.1		9.3						60.6	2.2			23.2		12			20.9	0.6			57.3			0
49.3	0.9			8.8	1			20.2		7.4		32		15.1						70.7	3.5			27.6		6.7			16.3	0.6			78.7			0
60.8	1			11.4	1.1			17.7		10.7		51.6		17						69.1	2			31.8		5.6			20.1	0.6			83.6			0
50.9	0.7			11.3	0.9			20.2		7.2		104.3		9.4						59.3	1.3			25.2		8.4			19.3	0.5			93.9			0
80.8	2.4			14.9	0.8			20.7		9.2		70.9			0					81.6	1.6			40.3		6.1			24.2	0.5			111.6			0
37	0.9			13.3	0.6			19.1		7.5		73.5			0					85.3	1.7			44.2		3.1			21.1	0.5			98.4	0.7
36.9	0.8			9.1	1.2			26.8		8.1		72.7			0					26.3		6.1		34.8		5.8			46.9	0.8			23.1	0.5
43.9	0.9			9.1	1.2			41.5		11.3		97.4			0					40.3		8.9		31.8		7.4			29.9	0.6			20.9	0.5
43.7	0.8			10.7	1.2			54.7		7.1		15.4	1.3							21.8		8.6		27.2		7.3			37.1	0.7			29.4	0.6
66.3	0.8			10.2	1			57.6			0	19.1	1.1							30		9.6		35.7		1			37.2	0.7			29.5	0.5
51.3	0.8			19.4	1.2			15.9	0.7			17.8	0.9							27.5		9.3		46.7		9.1			10.1	0.5			24.5	0.4
59	0.9			13.2	0.8			16.2	1.4			19.8	1.1							26.4		7.8		28.6		7.7			9.6	0.5			22.2	0.6
59	0.8			15	0.9			13.1	0.6			15.4	1.1							34.4		13.5		31.2		7.7			19.2	0.5			29.6	0.6
87.2	1.2			35.1	1.3			13	0.8			27	1.1							12.8		10.6		34.5		6.4			21.3	0.5			26.4	0.5
78.2	1			22.5	0.8			12.3	1.1			23.8	1.2							29.6		11.1		24.9		9			22.9	0.6			22	0.5
66.6	1			26	0.8			8.8	0.9			19.5	1.1							13		9.7		33.2		7.9			23.7	0.5			24.3	0.6
64.7	0.8			24.1	0.9			13.2	0.7			16.7	0.8							17.8		7.4		28.8		6			26.6	0.6			33.8	0.6
11	1.2			29.2	0.7			14	0.7			15.4	1.4							25.7		9.9		32.4		6.5			22.7	0.5			26.3	0.5
14.1	0.7			25.7	0.7			17.9	1			33.3	1.1							48.2		12.1		40.8		8.1			18.9	0.5			30.8	0.5
14.3	0.8			31	1			12.2	1			35.4	1.6							33.2		15		35		6.9			34	0.5			28.2	0.5
4.6	1			22.6	0.8			23.2	1.6			36.5	0.9							23.7		11		37.3		8.4			36.5	0.5			21.3	0.4
5.5	1.6			23.9	1			11.2	1.1			42.9	2.4							18.8		10.3		37.5		5.5			31.9	0.5			26	0.5
26.7	0.8			27.4	0.9			27.6	1.6			53.5	1.4							20.4		5.9		37.9		10.4			43.6	0.7			50.2	0.6
28.9	0.7			25.6	0.9			29.7	0.9			34	1.4							54.5		4.5		38.3		5.6			56	0.6			17.9	0.5
31.6	0.7			23.4	0.8			27.9	0.8			31.8	1							61.1		5		49		5.4			43.1	0.7			37.2	0.6
19.3	1			33.6	1.1			37.5	0.9			31.5	0.8							102.9		11		46.1		8.7			52.6	0.5			22.1	0.5
42.5	0.8			26.4	0.8			29.6	0.9			57	1.1							118.2			0	22.1		5.7			48.9	0.6			45	0.6
50.5	0.7			30.6	0.9			28.8	0.6			64.7	3.7							22.2			0	59		8.9			39.6	0.6			43.4	0.5
36.5	1.2			27.1	0.8			29.9	1.1			58	2.7							11.7			0	39.5		10.8			80.1	0.6			43.8	0.5
57.7	0.8			44.4	0.9			30.5	0.7			58	0.9							78.3			0	41.9		9.4			53.2	0.5			42.1	0.6
53.8	1.5			47.8	0.8			29.7	0.9			23.8		11.1						80.9			0	29			0		56.3	0.5			25.1	0.6
17.7	0.8			45.2	0.9			43.9	1.6			20.3		12.3										90			0		44.5	0.6			35.8	0.5
42.1	0.7			34.8	0.9			45.8	0.8			23.6		8.8										80			0		45.1	0.5			25.8	0.7
44.7	1.3			42.3	0.8			45.5	1.3			29.7		13.1										80.6			0		64.6	0.9			34.8	0.5
32.3	1.3			47.4	1.1			46.8	0.9			39		11.5										38.1			0		86	0.5			28	0.5
61	1.4			39.8	0.7			47.6	0.8			31.9		10.3										8.1			0		71.7	0.6			17.6	0.6
51.2	0.9			37.7	0.9			45.3	1.1			34.5		20										78.9			0		59	0.8			29.4	0.4
59.3	1			42.3	0.9			66.3	1.6			18.8		10.2										76			0		98.9	0.8			42.6	0.5
47.9	1.4			51.3	1.2			65.9	1.5			28.6		8.7										76.8			0		73.9			0	40	0.4
66.8	1.4			47.6	1.1			64.1	2.1			31.1		11.4										49.2				3.2	70.4			0	47.9	0.9
74.8	1			43.9	0.7			66.4	1			26		8.9										44.3				2.5	91.3			0	32.6	0.5
78.1	2			48.1	1.7			24	0.9			25.7		8										42.8				1.4	53.5			0	54.6	0.6
84.9		9.5		40.7	0.8			27.8	0.7			38.9		10.9										51.9				3.1	67.5			0	40.4	0.4
90.1			0	43	1.2			28.4	0.8			51.9		19.3															95.9			0	45.4	0.6
10.2	0.8			54.2	1.2			28.7	0.9			23		11																			48.2	0.6
16.6	1			43.8	1			29.8	1.1			21.6		9.8																			36	0.6
11.4	1.1			50.2	0.8			34.1	0.8			21.4		8.7																			48.2	0.7
9.7	0.7			29	0.7			37	2.8			38		9																			48.8	0.5
12.6	0.9			28.3	0.7			41.2	0.8			23.7		9.8																			50.3	0.8
7.6	0.7			24.8	0.8			53.5	0.7			63.4		6.5																			70.5	0.8
13.7	0.6			22	0.7			43.7	1.2			29.7		15.3																			20.2	0.5
22.8	0.7			27.6	0.7			43.4	0.8			50.3		17.6																			26.8	0.5
29.5	1			31.3	1.2			45.1	1.2			56.4		8.2																			25.3	0.5
27.4	0.7			22.4	1			43.5	1.2			39.5			0																		30.9	0.5
27.1	0.6			26.3	1			51.2	1.2			90.7			0																		54.2	0.5
39.8	0.8			41.9	0.9			49.3	0.8			82.7			0																		40.3	0.5
43.7	0.9			42.8	0.8			59.7	0.9																								44.9	0.5
37.3	0.8			27.8		8.6		78.2	1.9																								86.3	0.8
43.3	0.9			21.4		9.4		65.6	1.4																								52.6	0.8
23.8	0.7			26.7		7.7		71.3	1																								45.9	0.6
60.1	3.5			21.7		11.7		68.1	2.4																								44.1	0.6
37.2	0.8			22.8		8.8		67.3	2.1																								35.1	0.6
53.5	0.9			37.8			0	12.5	1																								47.6	0.7
58.9	1.1							11.9	0.8																								54.1	0.5
9.8	0.6							22	1.3																								101.6	0.7
18.2	0.8							14.1	0.8																								61.6			0
17.8	0.8							13.5	0.7																								110.9			0
9.9	0.8							14.8	0.8																								89.7			0
9.5	0.8							13.9	0.8																								56.1			0
15.7	0.7							17.2	0.9																								53.2			0
15	0.6							19.8	1.1																								89.3			0
22.1	0.9							24.7	0.8																								78.4			0
31.6	1.1							16.3	0.9																								63.4			0
30.1	0.8							12.9	1.2																								88.4			0
25.7	1.5							19.1	0.9																								96.4			0
24.5	0.8							18.9	0.9																								48.1			0
23	0.8							29.5	0.9																								63.7			0
29.9	0.7							30.5	0.9																								56.8			0
29.4	0.7							45.5	1.1																								66.2			0
36.3	0.7							31.4	2																								50.2			0
44.5	0.8							25.2	2.4																								96.6			0
42.7	0.7							31.3	0.8
38.9	0.9							41	1.4
35.4	0.9							36	1.1
44.8	0.6							39.6	1
43.3	0.7							44.7	1.1
50	0.8							46.8	1.1
58.5	0.8							59.4	1.1
59.2	0.7							63.5	1.2
54.8	0.7							60.4	1.1
50.9	0.8							14.1		8.7
59	0.7							10.1		12.6
17.8	0.9							21.8		8.3
19.2	1							19.8		9.3
10.1	0.8							45.8		13.8
23.6	0.8							53.2		7.3
33.5	1.2							41.5		11.3
25.5	0.7							55.2		13.6
48.2	1							61.7		14
37	1.1							66.9		9.5
40.6	0.7							61.9		21.8
66.2	0.8							96.4		17.8
58.5	0.7							104.8			0
57.9	0.6							29.2			0
77.5	0.9							75.3			0
31	0.7							94			0
54.7	0.7
46.2	0.6
51.5	0.7
65.4	0.8
52.3	0.8
69.2	1.8
79.2	1.1
68.2	1
74.2	0.8
60.3	0.9
75.7	0.8
17.6	1
33.4	1.1
30.9	1.8
49.3	0.8
69	1.1
25.8		5.3
4.3			0
47.1			0
112.3			0
109.2			0
13.5	1.2
4.1	0.8
2.3	0.9
6.5	1.1
14.8	0.6
15.9	0.8
6.1	0.8
8	1.5
5.8	1
5.9	0.7
11.1	0.9
13.6	0.7
12.7	0.6
26.8	1.2
19.8	0.7
17.9	0.9
21.5	0.7
17.6	0.8
30.1	0.7
30	0.8
22	0.5
23	0.7
20	0.7
22.9	0.7
24.9	0.8
28.1	0.8
24.7	0.7
35	0.9
34.7	0.8
38.9	0.8
32.7	0.9
45.2	1
44.4	0.9
37.7	0.6
39.3	0.8
34.5	0.7
37.5	0.7
39	1.1
42.8	1.1
38.4	0.5
48.9	1
52.9	0.8
55.9	0.9
48.5	1.3
61.9	0.8
55.2	0.6
55.6	1
48.4	0.6
55.2	0.6
55.1	1.1
55.4	0.8
66.2	1
83.8	1.6
68.2	1.6
81.6	1.8
65.5	0.7
9.2	0.9
2.6	0.7
22.7	1.3
46.9	1.1
41.9	1
74.6	2.6
81.8	3.1
22		2.3
17.6		3.3
34.6		12.1
13.8		11.6
19.8		1.4
103.2			0
80.6			0

## Sheet: Fig. 1G
	Graph (%)		cell division				mitotic cell death					cell division		mitotic death
			Replicate 1	Replicate 2	Replicate 3	Replicate 4	Replicate 1	Replicate 2	Replicate 3	Replicate 4		mean	SEM	mean	SEM
	G1	0 Gy	100	77.7778	100	100	0	22.2222	0	0		94.4444	5.55556	5.55556	5.55556
		2 Gy	90	100	100		10	0	0			96.6667	3.33333	3.33333	3.33333
		4 Gy	100	90	100	100	0	10	0	0		97.5	2.5	2.5	2.5
		8 Gy	91.6667	90	100	81.8182	8.33333	10	0	18.1818		90.8712	3.72697	9.12879	3.72697
		12 Gy	80	80	90		20	20	10			83.3333	3.33333	16.6667	3.33333
		14 Gy	69.2308	100	60	50	30.7692	0	40	50		69.8077	10.8029	30.1923	10.8029
		20 Gy	62.069	68.4211	55.5556		37.931	31.5789	44.4444			62.0152	3.71405	37.9848	3.71405
	S	0 Gy	87.5	83.3333	100	100	12.5	16.6667	0	0		92.7083	4.2949	7.29167	4.2949
		2 Gy	80	90	90		20	10	10			86.6667	3.33333	13.3333	3.33333
		4 Gy	72.7273	44.4444	30	100	27.2727	55.5556	70	0		61.7929	15.5218	38.2071	15.5218
		8 Gy	16.6667	20	0	11.1111	83.3333	80	100	88.8889		11.9444	4.38326	88.0556	4.38326
		12 Gy	0	0	0		100	100	100			0	0	100	0
		14 Gy	0	10	12.5	0	100	90	87.5	100		5.625	3.28744	94.375	3.28744
		20 Gy	6.66667	0	22.2222		93.3333	100	77.7778			9.62963	6.58385	90.3704	6.58385
	G2	0 Gy	100	60	60	100	0	40	40	0		80	11.547	20	11.547
		2 Gy	60	100	63.6364		40	0	36.3636			74.5455	12.7705	25.4545	12.7705
		4 Gy	0	10	20	42.8571	100	90	80	57.1429		18.2143	9.17285	81.7857	9.17285
		8 Gy	0	0	0	0	100	100	100	100		0	0	100	0
		12 Gy	0	0	0		100	100	100			0	0	100	0
		14 Gy	0	11.1111	0	0	100	88.8889	100	100		2.77778	2.77778	97.2222	2.77778
		20 Gy	8.33333	0	0		91.6667	100	100			2.77778	2.77778	97.2222	2.77778
	statistic (cell count)		cell division				mitotic cell death					Fisher's exact test
			Replicate 1	Replicate 2	Replicate 3	Replicate 4	Replicate 1	Replicate 2	Replicate 3	Replicate 4		cell division	mitotic death	total
	G1	0 Gy	7	7	15	9	0	2	0	0		38	2	40
		2 Gy	9	11	9		1	0	0			29	1	30
		4 Gy	12	9	10	11	0	1	0	0		42	1	43
		8 Gy	11	9	11	9	1	1	0	2		40	4	44
		12 Gy	8	8	9		2	2	1			25	5	30
		14 Gy	9	9	9	7	4	0	6	7		34	17	51
		20 Gy	18	13	10		11	6	8			41	25	66
	S	0 Gy	7	5	10	7	1	1	0	0		29	2	31
		2 Gy	8	9	9		2	1	1			26	4	30
		4 Gy	8	4	3	12	3	5	7	0		27	15	42
		8 Gy	2	2	0	1	10	8	10	8		5	36	41
		12 Gy	0	0	0		10	9	11			0	30	30
		14 Gy	0	1	1	0	13	9	7	8		2	37	39
		20 Gy	2	0	2		28	15	7			4	50	54
	G2	0 Gy	4	3	3	4	0	2	2	0		14	4	18
		2 Gy	6	9	7		4	0	4			22	8	30
		4 Gy	0	1	2	3	7	9	8	4		6	28	34
		8 Gy	0	0	0	0	6	10	9	10		0	35	35
		12 Gy	0	0	0		9	11	9			0	29	29
		14 Gy	0	1	0	0	4	8	7	7		1	26	27
		20 Gy	1	0	0		11	15	9			1	35	36

## Sheet: Fig. 1H
	Graph (%)	cell division		mitotic cell death		interphase cell death
		Replicate 1	Replicate 2	Replicate 1	Replicate 2	Replicate 1	Replicate 2
	3F HT1080 6TG (n=95)	100	98.0769	0	1.05263	0	0
	T98G (n=95)	100	100	0	0	0	0
	p53 KO HCT116 (n=55)	97.4359	100	2.5641	0	0	0
	IMR90 E6E7 (n=92)	100	96.0784	0	1.08696	0	0.546448
	3F HT1080 6TG + 14 Gy (n=88)	31.8182	34.0909	63.6364	43.1034	4.54545	3.30579
	T98G + 14 Gy (n=145)	63.2353	71.4286	17.6471	3.33333	19.1176	6.89655
	p53 KO HCT116 + 14 Gy (n=101)	47.0588	44	33.3333	22.973	19.6078	6.96203
	IMR90 E6E7 + 8 Gy (n=105)	65.0794	61.9048	28.5714	16.8675	6.34921	1.14943
	statistics (cell count)	cell division		mitotic cell death		interphase cell death			Fisher's exact test
		Replicate 1	Replicate 2	Replicate 1	Replicate 2	Replicate 1	Replicate 2		cell division	cell death	total
	3F HT1080 6TG (n=95)	43	51	0	1	0	0		94	1	95
	T98G (n=95)	52	43	0	0	0	0		95	0	95
	p53 KO HCT116 (n=55)	38	16	1	0	0	0		54	1	55
	IMR90 E6E7 (n=92)	41	49	0	1	0	1		90	2	92
	3F HT1080 6TG + 14 Gy (n=88)	14	15	28	25	2	4		29	59	88
	T98G + 14 Gy (n=145)	43	55	12	4	13	18		98	47	145
	p53 KO HCT116 + 14 Gy (n=101)	24	22	17	17	10	11		46	55	101
	IMR90 E6E7 + 8 Gy (n=105)	41	26	18	14	4	2		67	38	105

## Sheet: Fig. 2A
Graph (%)	outcomes
	normal division			aberrant division			mitotic cell death			interphase cell death
	Replicate 1	Replicate 2	Replicate 3	Replicate 1	Replicate 2	Replicate 3	Replicate 1	Replicate 2	Replicate 3	Replicate 1	Replicate 2	Replicate 3
0 Gy (n=135)	98.6667	93.3333		1.33333	6.66667		0	0		0	0
0 Gy + DNA-PKi (n=127)	98.5075	93.2203		1.49254	5.08475		0	1.69492		0	0
20 Gy (n=211)	0	0	0	30.303	37.2549	35.1064	60.6061	54.902	55.3191	9.09091	7.84314	9.57447
20 Gy + DNA-PKi (n=97)	0	0		0	14.5833		95.9184	83.3333		4.08163	2.08333
Statistics (cell count)	outcomes
	normal division			aberrant division			mitotic cell death			interphase cell death				Fisher's exact test
	Replicate 1	Replicate 2	Replicate 3	Replicate 1	Replicate 2	Replicate 3	Replicate 1	Replicate 2	Replicate 3	Replicate 1	Replicate 2	Replicate 3		cell division	cell death	total
0 Gy (n=135)	74	56		1	4		0	0		0	0			135	0	135
0 Gy + DNA-PKi (n=126)	66	55		1	3		0	1		0	0			125	1	126
20 Gy (n=211)	0	0	0	20	19	33	40	28	52	6	4	9		72	139	211
20 Gy + DNA-PKi (n=97)	0	0		0	7		47	40		2	1			7	90	97

## Sheet: Fig. 2B
3F HeLa: first mitosis
	Graph (%)		cell division			mitotic cell death				cell division		mitotic death
			Replicate 1	Replicate 2	Replicate 3	Replicate 1	Replicate 2	Replicate 3		mean	SEM	mean	SEM
	G1	0 Gy	100	100		0	0			100	0	0	0
		0 Gy + NU7441	100	100		0	0			100	0	0	0
		20 Gy	62.069	68.4211	55.5556	37.931	31.5789	44.4444		62.0152	3.71405	37.9848	3.71405
		20 Gy + NU7441	0	25		100	75			12.5	12.5	87.5	12.5
	S	0 Gy	100	100		0	0			100	0	0	0
		0 Gy + NU7441	100	100		0	0			100	0	0	0
		20 Gy	6.66667	0	22.2222	93.3333	100	77.7778		9.62963	6.58385	90.3704	6.58385
		20 Gy + NU7441	0	0		100	100			0	0	100	0
	G2	0 Gy	100	100		0	0			100	0	0	0
		0 Gy + NU7441	100	100		0	0			100	0	0	0
		20 Gy	8.33333	0	0	91.6667	100	100		2.77778	2.77778	97.2222	2.77778
		20 Gy + NU7441	0	0		100	100			0	0	100	0
	statistics (cell count)		cell division			mitotic cell death				Fisher's exact test
			Replicate 1	Replicate 2	Replicate 3	Replicate 1	Replicate 2	Replicate 3		cell division	mitotic death	total
	G1	0 Gy	9	11		0	0			20	0	20
		0 Gy + NU7441	7	8		0	0			15	0	15
		20 Gy	18	13	10	11	6	8		41	25	66
		20 Gy + NU7441	0	6		15	18			6	33	39
	S	0 Gy	8	8		0	0			16	0	16
		0 Gy + NU7441	7	8		0	0			15	0	15
		20 Gy	2	0	2	28	15	7		4	50	54
		20 Gy + NU7441	0	0		16	9			0	25	25
	G2	0 Gy	3	1		0	0			4	0	4
		0 Gy + NU7441	6	4		0	0			10	0	10
		20 Gy	1	0	0	11	15	9		1	35	36
		20 Gy + NU7441	0	0		16	9			0	25	25

## Sheet: Fig. 2C
mitotic duration (h)
cell division				mitoitc death
0 Gy	0 Gy + NU7441	20 Gy	20 Gy + NU7441	0 Gy	0 Gy + NU7441	20 Gy	20 Gy + NU7441
1	0.7	0.9	1.3		4.4	10.9	6.5
0.7	0.8	0.9	2.3			6.6	5.1
0.7	1.1	1.8	3.7			10.7	8.6
0.8	1	1.8	2.4			9.1	7
0.8	0.8	1.3	1.7			10	6.5
0.8	1.1	0.9	3.5			11.3	8.6
0.8	0.8	1.2	2.4			7.5	9.1
1.2	1	1.2				3.3	6.5
0.9	1.2	1.4				11.4	9.6
0.9	0.9	1.8				8.2	10.8
0.7	4.5	1.2				8.5	7.3
0.7	0.7	2				11.6	9.7
0.7	0.9	0.9				5.9	11.8
0.9	0.7	3.9				5.6	9.7
0.7	1.1	5.7				7.1	11.5
0.8	0.9	3.8				5.9	6.5
0.7	1	4.4				6.2	8.2
0.6	1.1	2.2				10.6	5.7
1.1	0.8	2.6				10.5	3
1	0.9	3.9				11.9	9.2
1.2	0.8	1				9.6	12.1
0.6	0.7	2.1				8.3	5.2
0.9	1	1.1				9.5	8.9
0.9	0.7	1.5				11.2	9.3
0.9	0.8	1.6				5.2	7.9
1.8	1.2	3.2				8.2	6.9
0.8	0.8	2.1				5.8	8
0.9	0.9	1.1				7	9.4
1.9	1.2	0.9				10.5	7.8
0.9	1.1	1.2				7	9.6
0.8	0.7	7.6				6.7	12.4
0.8	0.8	10.2				10.1	11.5
1.7	0.9	6.5				6.3	11.3
1	0.9	5.2				9	8.6
0.7	0.8	2				12.5	7.2
0.8	1	2				6.6	12.2
1.2	1.3	3.7				17.1	7.9
1.1	1.2	14.2				6.6	4.4
1.7	0.7	1.1				6.7	9.8
1.1	1.3	3.3				3.7	10.4
2.1	0.9	0.9				8.1	9.2
0.8	1	3.3				10.4	9.1
1	1.2	2.5				8.5	10.6
1.1	0.9	1.8				8.1	9.8
0.9	2.3	14.6				10.5	10
1.7	1.3	1.4				12.7	11.3
1.9	1	3.4				8.5	12
1	1.6	1.1				8.4	9.3
1	1	1				5	9.1
1.2	0.7	2.8				5.4	10.9
0.8	0.8	1.2				11	10.8
0.8	0.7	1.4				5.3	11.4
0.8	1.1	2.2				7.9	9.2
1.5	2.3	5.4				6.3	6.9
0.9	1.2	3.5				9.1	7.8
0.9	1.2	1.3				5.8	7.5
1.2	1.6	1.1				9.6	10.2
0.9	1.1	0.9				4.9	12.9
3.6	0.6	0.9				5.8	7.1
1.1	0.6	1				9.1	12.6
0.7	0.7	1.4				8.6	8.4
0.7	1	1.3				7.4	10.8
0.8	0.7	1.4				7.4	8.7
0.9	1.1	1.6				7.6	9
0.7	0.8	1.2				1.8	8.3
0.8	0.6	1.7				13	7.9
0.8	2.7	1.4				2.7	7.6
0.8	0.7	3.2				6.9	9.3
0.7	0.7	2.5				9.6	7.9
0.9	0.7	1.4				5	8.3
0.9	0.8	3.1				6	8.1
0.8	0.7					5.4	6.2
0.9	1.3					6.5	9.5
0.9	0.9					8.1	0.8
1	0.7					12.2	11.3
0.7	0.7					9.2	5.5
1	0.9					8.8	11.1
0.7	0.8					6.2	10.7
1.2	0.7					9.2	8.1
0.8	0.7					9.6	10.9
0.8	0.9					1.2	12.6
0.7	1					2	8.6
0.7	1					9.9	4.1
1.4	0.9					6.8	5.6
0.8	0.9					8.5	6.7
0.7	0.7					7.3	3.5
0.9	0.8					8.5	10.3
0.8	1.7					5.7
0.8	0.9					11.6
0.8	0.9					9.9
0.8	1.2					12
0.9	1.1					6.7
0.7	1.2					5.6
0.9	0.7					8.4
1.2	0.9					6.1
0.8	1.5					3.1
0.8	1.6					5.8
0.8	0.7					7.4
0.9	0.7					7.3
0.8	0.9					1
0.8	1					9.1
1.2	1					7.7
1	1.4					7.7
1.4	0.9					6.4
0.9	0.7					9
0.9	0.8					7.9
1	0.9					6
0.8	1.1					6.5
0.8	1					8.1
1.1	1					6.9
1.1	1.6					8.4
0.9	1.2					5.5
0.8	1					10.4
1	0.9					5.6
0.9	2.1					5.4
1.2	0.9					8.7
1.1	1.3					5.7
1.1	2.7					8.9
1	0.9					10.8
0.9	0.9					9.4
0.8	2.3
0.9	2.5
2.3	1.9
0.9	1.1
1.2	1.1
1.2
1.8
1.3
1.7
0.9
1
1
1
3
1.3

## Sheet: Fig. 2E
	Relative Gene Expression
	Replicate 1	Replicate 2	Replicate 3
ctrl siRNA	1	1	1
POLQ siRNA	0.477543	0.34919	0.539542

[truncated: 92 more sheets: Fig. 2F, Fig. 2G, Fig. 2H, Fig. 2I, Fig. 3B, Fig. 3C, Fig. 3E, Fig. 3F, Fig. 3G, Fig. 3H, Fig. 3I, Fig. 4B, Fig. 4C, Fig. 4D, Fig. 4E, Fig. 4F, Fig. 4G, Fig. 4H, Fig. 4I, Fig. 5B …]
